# Supplementary material for: Interplay between Sublethal Aminoglycosides and Quorum Sensing: Consequences on Survival in V. cholerae
Source: Cells. 2021 Nov 18;10(11):3227. doi: 10.3390/cells10113227 (PMC8621022; doi:10.3390/cells10113227)
Supplement: Supplementary file 1 [file cells-10-03227-s001.zip]

Archive with 1 entries (1 files):
- cells-1426447-supplementary.pdf
